# Supplementary material for: A Bibliometric and Visualization Analysis of Motor Learning in Preschoolers and Children over the Last 15 Years
Source: Healthcare (Basel). 2022 Jul 28;10(8):1415. doi: 10.3390/healthcare10081415 (PMC9407894; doi:10.3390/healthcare10081415)
Supplement: Supplementary file 1 [file healthcare-10-01415-s001.zip]

Archive with 1 entries (1 files):
- healthcare-1807720-supplementary.pdf
